# Supplementary material for: Isoxazole–Thiazole Hybrids: Synthesis, Structural Characterisation, Carbonic Anhydrase Inhibition, and Molecular Docking Studies
Source: Molecules. 2026 May 25;31(11):1824. doi: 10.3390/molecules31111824 (PMC13258222; doi:10.3390/molecules31111824)
Supplement: Supplementary file 1 [file molecules-31-01824-s001.zip]

Archive with 1 entries (1 files):
- molecules-4277983-supplementary.pdf
